# Supplementary material for: BRCA1/2 Testing Landscape in Ovarian Cancer: A Nationwide, Real-World Data Study
Source: Cancers (Basel). 2024 Apr 26;16(9):1682. doi: 10.3390/cancers16091682 (PMC11083399; doi:10.3390/cancers16091682)
Supplement: Supplementary file 1 [file cancers-16-01682-s001.zip]

Archive with 1 entries (1 files):
- cancers-2964841-supplementary.pdf
